# Supplementary material for: Multiple site place-of-care manufactured anti-CD19 CAR-T cells induce high remission rates in B-cell malignancy patients
Source: Nat Commun. 2021 Dec 10;12:7200. doi: 10.1038/s41467-021-27312-6 (PMC8664838; doi:10.1038/s41467-021-27312-6)
Supplement: Supplementary file 3 — Source Data [file 41467_2021_27312_MOESM3_ESM.xlsx]

## Sheet: Fig 1C
Raji
E:T ratio	UTD			CAR19.8			CAR19
5	5.27	2.29	-0.08	13.95	12.71	16.92	14.3	13.91	12.3
10	0	0	0	41.65	42.39	41.09	25.65	25.79	31.89
20	0	0	0	63.15	66.42	66.02	56.85	56.39	56.98

## Sheet: Fig 1 D
Reh
E:T ratio	UTD			CAR19.8			CAR19
5	6.75	9.74	1.28	63.14	60.5	61.51	52.2	50.9	53.01
10	0	0	0	85.97	84.63	83.42	80.1	80.87	79.53
20	0	0	0	93.95	94.8	94.1	94.87	94.63	92.32

## Sheet: Fig 1E
K562
E:T ratio	UTD			CAR19.8			CAR19
5	2.17	7.52	9.12	0	0	0	5.5	5.38	4.86
10	5.01	3.22	5.79	1.29	-1.66	4.45	7.3	0.91	0.72
20	6.29	7.71	6.21	16.06	9.43	11.7	11.74	5.9	5.23

## Sheet: Fig 1 F
293T
E:T ratio	UTD			CAR19.8			CAR19
5	0	0	0	0	0	0	0	0	0
10	4.11	2.75	6.89	0	0	0	0	0	0
20	0	0	0	0	0	0	0	0	0

## Sheet: Suppl Fig 4
	Tox - LDH before	No Tox - LDH before
	154	698
	197	129
	220	823
	222	2703
	248	788
	169	203
	244	216
	253	806
	43	385
	225	225
	240	176
		173
		471
		165
		836
		197
		474
		1724
		33

## Sheet: Fig 1H
ELISA raw data - IFNg
	Raji			CAR alone
UTD	56.3618	42.0239	36.6574	25.9412	20.5916	20.5916
GFP	72.5396	63.5457	101.425	36.6574	24.1574	22.3742
1538	1341.14	1264.68	1354.32	49.1879	36.6574	34.8698
1563	1378.55	1473.97	1471.74	40.2344	38.4456	29.5108

## Sheet: Fig 1I
ELISA raw data - TNF alpha
	Raji			CAR alone
UTD	155.772	148.092	140.411	86.646	94.3267	78.9653
GFP	194.176	163.453	186.495	109.688	78.9653	86.646
1538	6346.42	5985.42	5586.03	102.007	94.3267	78.9653
1563	7490.84	7536.93	7068.4	102.007	117.369	94.3267

## Sheet: Fig 1G
ELISA raw data - IL2
	Raji			CAR alone
UTD	165.776	175.271	160.694	141.841	142.639	143.44
GFP	166.63	177.9	173.528	137.087	137.874	138.664
1538	4585.35	4597.89	4334.18	138.664	139.455	138.664
1563	5965.71	6206.03	6109.33	138.664	137.874	137.874

## Sheet: Suppl Fig 2C
CarT Vector Persistence: RRE PCR using PicoGreen to quantify DNA @ 1:100 dilutions for PicoGreen
Infusion: 7/30/2018		Patient 001
Day	day post infusion	Case2417-001 copy # per µl	Case2417-001 DNA ng/µl	Case2417-001 copy#/ng DNA	Case2417-001 copy# per cell*
T-6	0	0	3.293	0	0		* Copy number per cell is calculated as follows:
T+7	7	8.55	3.446	2.48114	0.0148868		(copy# per ng DNA x 6 pg DNA per cell)/1000pg per ng
T+14	14	157.6	16.9726	9.28558	0.0557135
T+21	21	10.5	5.104	2.05721	0.0123433
T+30	30	4.17	4.646	0.897546	0.00538528
T+60	60	2.5	11.9793	0.208693	0.00125216
T+90	90	5.406	18.58	0.290957	0.00174574
T+6Months	188	6.929	20.75	0.333928	0.00200357
T+12months	365	0.55127	23.5321	0.0234263	0.000140558
T+16months	480	2.54316	30.804	0.0825594	0.000495356
T+18month	547	4.8649	7.11833	0.683433	0.0041006
T+9.5M**	285	0.261	0.414992	0.628928	0.00377357
Prodigy Harvest		2350	26.505	88.6625	0.531975
Infusion: 9/4/2018		Patient 003
Day	day post infusion	copy # per µl	DNA ng/µl	copy#/ng DNA	copy# per cell*
T-6	0	0	8.30923	0	0
T+4	4	0	1.96091	0	0
T+6	6	67.7	9.16679	7.38536	0.0443122
T+14	14	465	18.0248	25.7977	0.154786
T+21	21	278.7	13.5691	20.5393	0.123236
T+30	30	342.6	16.6606	20.5635	0.123381
T+45	45	49.21	13.3217	3.69398	0.0221639
T+60	60	71.213	17.9158	3.97488	0.0238493
T+49 Spinal	49	5.86	not enough sample
T+56 Spinal	56	37.25	0.230823	161.379	0.968274
Prodigy Harvest		1730	23.3786	73.9993	0.443996
Infusion: 10/24/2018		Patient 004
	day post	Case2417-004	Case2417-004	Case2417-004	Case2417-004
Day	infusion	copy # per µl	DNA ng/µl	copy#/ng DNA	copy# per cell*
T-6	0	0	15.0321	0	0
T+3	3	0	0.623999	0	0
T+6	6	7.261	17.4121	0.417009	0.00250205
T+14	14	1393.33	12.927	107.784	0.646706
T+21	21	1340	20.815	64.3768	0.386261
T+30	30	2266	23.1224	98.0002	0.588001
T+60	60	305.77	9.908	30.8609	0.185166
T+90	90	827.5	18.587	44.5204	0.267122
T+6months	180	571.239	19.7176	28.971	0.173826
T+12months	365	248.958	25.7512	9.6678	0.0580068
T+18 months	547	680.867	23.5975	28.8534	0.17312
T+24M	730	390.26	24.03	16.2405	0.0974432
Prodigy Harvest		2070	27.289	75.8547	0.455128
Infusion: 11/28/2018		Patient 005
	day post	Case2417-005	Case2417-005	Case2417-005	Case2417-005
Day	infusion	copy # per µl	DNA ng/µl	copy#/ng DNA	copy# per cell*
T+0	0	0	13.6077	0	0
T+3	3	0.325	12.5756	0.0258437	0.000155062
T+4	4	9.22	13.4374	0.686147	0.00411688
T+6	6	126.17	14.0732	8.96525	0.0537915
T+14	14	89.037	10.578	8.41719	0.0505031
T+21	21	207.07	8.341	24.8256	0.148953
T+30	30	91.43	9.884	9.2503	0.0555018
T+60	60	1.5252	1.5548	0.98096	0.00588576
T+90	90	12.5	23.527	0.531305	0.00318783
T+6 months	180	0.91967	19.2412	0.047797	0.000286782
T+12months	365	0	24.195	0	0
T+18month	547	0	14.0552	0	0
T+13 Spinal	13	6.563	0.168	39.0655	0.234393
T+24 months	730	0	10.08	0	0
Prodigy Harvest		2840	28.406	99.9789	0.599873
Infusion 12/19/2018		Patient 006
	day post	Case2417-006	Case2417-006	Case2417-006	Case2417-006
Day	infusion	copy # per µl	DNA ng/µl	copy#/ng DNA	copy# per cell*
T-6	0	0	14.911	0	0
T+2	2	3.964	2.894	1.36973	0.00821838
T+4	4	57.16	3.671	15.5707	0.0934241
T+6	6	1590.7	19.47	81.7001	0.4902
T+14	14	3242	17.402	186.3	1.1178
T+21	21	8674.3	60.254	143.962	0.863773
T+30	30	440.6	23.732	18.5656	0.111394
T+60	60	15.2	8.59294	1.76889	0.0106134
T+90	90	7.98	21.325	0.374209	0.00224525
T+6months	180	8.04088	19.4583	0.413237	0.00247942
T+12months	365	17.0318	21.8062	0.781053	0.00468632
T+18month	547	0	9.27166	0	0
T+24months	730	0	16.56	0	0
Prodigy Harvest		4743.3	46.787	101.381	0.608284
Infusion: 2/4/2019		Patient 008
	day post	Case2417-008	Case2417-008	Case2417-008	Case2417-008
Day	infusion	copy # per µl	DNA ng/µl	copy#/ng DNA	copy# per cell*
T-6	0	0	17.9737	0	0
T+6	6	17.5	14.1839	1.2338	0.00740278
T+14	14	47.83	6.19539	7.72025	0.0463215
T+21	21	138.5	20.3892	6.7928	0.0407568
T+30	30	13.4	22.3748	0.598888	0.00359333
T+60	60	1.99	23.56	0.0844652	0.000506791
T+90	90	1.3	21.8034	0.0596238	0.000357743
T+6 months	180	0.39785	15.0514	0.0264327	0.000158596
Prodigy Harvest		2246.67	17.6565	127.243	0.763458
Infusion: 2/12/2019		Patient 009
	day post	Case2417-009	Case2417-009	Case2417-009	Case2417-009
Day	infusion	copy # per µl	DNA ng/µl	copy#/ng DNA	copy# per cell*
T-6	0	0	17.3538	0	0
T+6	6	1713	30.4259	56.3008	0.337805
Prodigy Harvest		4928	16.6876	295.308	1.77185
Infusion: 4/3/2019		Patient 010	PicoGreen
	day post	Case2417-010	Case2417-010	Case2417-010	Case2417-010
Day	infusion	copy # per µl	DNA ng/µl	copy#/ng DNA	copy# per cell*
T-6	0	0	23.97	0	0
T+6	6	7.95	28.026	0.283665	0.00170199
T+14	14	40.9	24.782	1.65039	0.00990235
T+21	21	72.8	22.699	3.20719	0.0192431
T+30	30	61.8	23.884	2.58751	0.015525
T+60	60	3.8	13.1418	0.289153	0.00173492
T+90	90	2.9	11.8021	0.245719	0.00147431
T+6months	180	3.06651	41.3191	0.0742153	0.000445292
T+12months	365	1.65373	14.5749	0.113464	0.000680785
T+18M	547	0.83	20.51	0.0404681	0.000242808
Prodigy Harvest		2260	19.0392	118.703	0.712216
Infusion: 4/23/2019		Patient 011
	day post	Case2417-011	Case2417-011	Case2417-011	Case2417-011
Day	infusion	copy # per µl	DNA ng/µl	copy#/ng DNA	copy# per cell*
T-6	0	0	2.91411	0	0
T+6	6	81.7	32.703	2.49824	0.0149895
T+14	14	551	23.6761	23.2724	0.139634
T+21	21	175	19.5522	8.95041	0.0537024
T+30	30	212	21.6904	9.77391	0.0586435
T+60	60	2	14.3387	0.139483	0.000836896
T+90	90	2.8	14.1138	0.198388	0.00119033
T+6months	180	3.06244	21.3835	0.143215	0.000859292
T+12months	365	8.38294	22.4423	0.373533	0.0022412
Prodigy Harvest		4810	21.592	222.768	1.33661
Infusion: 5/29/2019		Patient 012
	day post	Case2417-012	Case2417-012	Case2417-012	Case2417-012
Day	infusion	copy # per µl	DNA ng/µl	copy#/ng DNA	copy# per cell*
T-6	0	0	22.425	0	0
T+6	6	662	18.7106	35.3811	0.212286
T+14	14	1770	13.99	126.519	0.759114
T+21	21	1260	22.336	56.4112	0.338467
T+30	30	111	16.1906	6.85582	0.0411349
T+60	60	2.5	19.816	0.126161	0.000756964
T+90	90	0.31	17.892	0.0173262	0.000103957
Prodigy Harvest		5260	18.4616	284.916	1.7095
Infusion: 6/12/2019		Patient 013
	day post	Case2417-013	Case2417-013	Case2417-013	Case2417-013
Day	infusion	copy # per µl	DNA ng/µl	copy#/ng DNA	copy# per cell*
T-6	0	0	14.4829	0	0
T+6	6	87.46	7.96258	10.9839	0.0659033
T+14	14	676.66	18.1382	37.3057	0.223834
T+21	21	714.12	14.476	49.3312	0.295987
T+30	30	373.23	17.684	21.1056	0.126633
T+40	40	120.15	19.537	6.14987	0.0368992
T+60	60	4.29304	21.0114	0.204319	0.00122592
T+90	90	22.6454	20.1052	1.12635	0.00675808
T+6months	210	3.723	24.9521	0.149206	0.000895235
T+12months	365
Prodigy Harvest		3274.98	20.8101	83.439	0.50063
Infusion: 6/26/2019		Patient 014
	day post	Case2417-014	Case2417-014	Case2417-014	Case2417-014
Day	infusion	copy # per µl	DNA ng/µl	copy#/ng DNA	copy# per cell*
T-6	0	0	8.58611	0	0
T+6	6	7.29	17.8258	0.408958	0.00245375
T+14	14	12.11	17.3294	0.698811	0.00419286
T+21	21	0.925	18.984	0.0487254	0.000292352
T+30	30	0.576	8.37373	0.0687865	0.000412719
T+60	60	0.752	14.6574	0.0513051	0.000307831
T+90	90	2.3694	18.7558	0.126329	0.000757975
T+6months	180	1.36336	19.5001	0.0699156	0.000419494
T+12months	365
Prodigy Harvest		1503.41	13.4188	112.037	0.672223
Infusion: 8/14/2019		Patient 015
	day post	Case2417-015	Case2417-015	Case2417-015	Case2417-015
Day	infusion	copy # per µl	DNA ng/µl	copy#/ng DNA	copy# per cell*
T-6	0	0	17.4274	0	0
T+6	6	3.785	21.9549	0.172399	0.00103439
T+14	14	672.533	14.2839	47.0834	0.2825
T+21	21	336.256	14.5584	23.097	0.138582
T+30	30	954.024	18.9647	50.3054	0.301832
T+60	60	65.8717	20.2433	3.254	0.019524
T+90	90	0.28304	25.9445	0.0109094	6.54565e-05
T+6months	180	0	12.2878	0	0
T+12months	365	1.6	19.31	0.0828586	0.000497152
Prodigy Harvest		3878.8	17.0236	227.849	1.36709
Infusion: 9/24/2019		Patient 016
	day post	Case2417-016	Case2417-016	Case2417-016	Case2417-016
Day	infusion	copy # per µl	DNA ng/µl	copy#/ng DNA	copy# per cell*
T-6	0	0	24.5377	0	0
T+6	6	0.72495	26.4019	0.0274583	0.00016475
T+14	14	1262.33	26.0171	48.5193	0.291116
T+21	21	307.153	24.3002	12.6399	0.0758396
T+30	30	168.87	15.2193	11.0958	0.0665749
T+60	60	34.1165	21.4956	1.58714	0.00952285
T+90	90	13.8784	23.5387	0.5896	0.0035376
T+6months	180	13.0908	19.1429	0.683849	0.0041031
T+12months	365	0.9	31.34	0.0287173	0.000172304
Prodigy Harvest		4298.92	24.9868	172.048	1.03229
Infusion: 10/23/2019		Patient 017
	day post	Case2417-017	Case2417-017	Case2417-017	Case2417-017
Day	infusion	copy # per µl	DNA ng/µl	copy#/ng DNA	copy# per cell*
T-6	0	0	17.1724	0	0
T+6	6	868.195	9.04888	95.9449	0.57567
T+14	14	2262.83	19.5354	115.833	0.694996
T+21	21	756.79	16.4518	46.0004	0.276003
T+30	30	666.466	25.0552	26.5999	0.1596
T+60	60	227.83	23.8162	9.56617	0.057397
T+90	90	103.613	24.8903	4.16278	0.0249767
T+6months	180	182.884	15.8985	11.5033	0.0690196
T+12months	365	82.68	20.23	4.087	0.024522
Prodigy Harvest		2321.71	20.0022	116.073	0.696436
Infusion: 11/8/2019		Patient 018
	day post	Case2417-018	Case2417-018	Case2417-018	Case2417-018
Day	infusion	copy # per µl	DNA ng/µl	copy#/ng DNA	copy# per cell*
T-6	0	0	12.7774	0	0
T+6	6	800.655	22.5979	35.4305	0.212583
T+14	14	5935.44	22.9681	258.421	1.55053
T+21	21	1683.56	17.6665	95.2968	0.571781
T+30	30	835.518	20.3482	41.061	0.246366
T+60	60	6.47041	22.8324	0.283387	0.00170032
T+90	90	3.90812	26.9777	0.144865	0.000869188
T+6months	180	2.517	18.0359	0.139555	0.000837329
T+12months	365
Prodigy Harvest		4569.63	19.6235	232.865	1.39719
Infusion: 12/20/2019		Patient 019
	day post	Case2417-019	Case2417-019	Case2417-019	Case2417-019
Day	infusion	copy # per µl	DNA ng/µl	copy#/ng DNA	copy# per cell*
T-6	0	0	6.79249	0	0
T+6	6	406.86	14.2635	28.5246	0.171147
T+14	14	574.231	27.902	20.5803	0.123482
T+21	21	257.535	21.739	11.8467	0.0710802
T+30	30	42.472	23.4263	1.813	0.010878
T+60	60	0	23.8809	0	0
T+90	90	51.1319	18.5531	2.75598	0.0165359
T+6months	180	7.35521	22.9517	0.320465	0.00192279
T+12months	365	0.917	8.38	0.109427	0.000656563
Prodigy Harvest		11704.8	36.966	316.637	1.89982
Infusion: 12/31/2019		Patient 020
	day post	Case2417-020	Case2417-020	Case2417-020	Case2417-020
Day	infusion	copy # per µl	DNA ng/µl	copy#/ng DNA	copy# per cell*
T-6	0	0	16.4591	0	0
T+6	6	7.85846	28.2417	0.278257	0.00166954
T+14	14	13.9126	28.4622	0.488809	0.00293285
T+21	21	14.0333	27.2817	0.514386	0.00308631
T+30	30	9.45006	29.6568	0.318647	0.00191188
T+60	60	0	27.5749	0	0
T+90	90	13.4594	19.8392	0.678425	0.00407055
T+6months	180	4.4	19.21	0.229047	0.00137428
T+12months	365
T+18months	547
Prodigy Harvest		2870.17	30.3823	94.4686	0.566811
Infusion: 1/15/2020		Patient 021
	day post	Case2417-021	Case2417-021	Case2417-021	Case2417-021
Day	infusion	copy # per µl	DNA ng/µl	copy#/ng DNA	copy# per cell*
T-6	0	0	23.0548	0	0
T+6	6	1110.79	20.8315	53.3227	0.319936
T+14	14	1830.75	19.3869	94.4325	0.566595
T+21	21	1484.42	15.4032	96.3709	0.578225
T+30	30	1780	18.3752	96.8696	0.581218
T+60	60	1054.6	23.3371	45.1899	0.27114
T+90	90	496.455	14.1285	35.1385	0.210831
T+6months	180	159.89	19.3	8.28446	0.0497067
T+12months	365	0	14.55	0	0
T+18months	547
Prodigy Harvest		3571.03	19.5482	182.678	1.09607
Infusion: 3/10/2020		Patient 022
	day post	Case2417-022	Case2417-022	Case2417-022	Case2417-022
Day	infusion	copy # per µl	DNA ng/µl	copy#/ng DNA	copy# per cell*
T-6	0	0	18.1804	0	0
T+6	6	78.4333	15.0761	5.20249	0.0312149
T+14	14	1354.76	19.7673	68.5353	0.411212
T+21	21	200.994	18.6569	10.7732	0.0646389
T+30	30	102.701	22.0154	4.66497	0.0279898
T+60	60	109.832	22.6446	4.85025	0.0291015
T+90	90		11.2356
T+6months	180
T+12months	365
T+18months	547
Prodigy Harvest		4757.71	24.7878	191.937	1.15162
Infusion: 2/21/2020		Patient 023
	day post	Case2417-023	Case2417-023	Case2417-023	Case2417-023
Day	infusion	copy # per µl	DNA ng/µl	copy#/ng DNA	copy# per cell*
T-6	0	0	12.3416	0	0
T+6	6	2350	21.9702	106.963	0.641777
T+14	14	709	10.6697	66.4501	0.3987
T+21	21	192	11.1982	17.1457	0.102874
T+30	30	521.747	23.8573	21.8695	0.131217
T+60	60	103.702	24.9144	4.16233	0.024974
T+90	90	68.448	18.051	3.79193	0.0227516
T+6months	180	26.84	23.81	1.12726	0.00676354
T+12months	365
T+18months	547
Prodigy Harvest		11620.7	26.3587	440.867	2.6452
Infusion: 3/20/2020		Patient 025
	day post	Case2417-025	Case2417-025	Case2417-025	Case2417-025
Day	infusion	copy # per µl	DNA ng/µl	copy#/ng DNA	copy# per cell*
T-6	0	0	11.1022	0	0
T+6	6	1053.85	22.4289	46.986	0.281916
T+14	14	1726.15	16.4868	104.699	0.628193
T+21	21	892.62	23.3007	38.3086	0.229852
T+30	30	166.658	21.3078	7.82145	0.0469287
T+60	60	29.007	16.7648	1.73023	0.0103814
T+90	90		13.85	0	0
T+6months	180	6.67	21.49	0.310377	0.00186226
T+12months	365
T+18months	547
T+5 Lung Fluid	5	50.9041	42.5428	1.19654	0.00717924
Prodigy Harvest		15559.5	33.7838	460.56	2.76336
Infusion: 5/29/2020		Patient 027
	day post	Case2417-027	Case2417-027	Case2417-027	Case2417-027
Day	infusion	copy # per µl	DNA ng/µl	copy#/ng DNA	copy# per cell*
T-6	0	0	10.7813	0	0
T+6	6	3.36752	16.9514	0.198657	0.00119194
T+14	14	4702.35	19.2412	244.39	1.46634
T+21	21	1912.89	15.5822	122.761	0.736566
T+30	30	1752.43	19.8563	88.2556	0.529534
T+60	60	232.66	18.65	12.4751	0.0748504
T+90	90	75.62	31.43	2.40598	0.0144359
T+6months	180	4.41	5.2	0.848077	0.00508846
T+12months	365
T+18months	547
Prodigy Harvest		5058.03	11.5715	437.113	2.62268

## Sheet: Figure 2C
Raw data - fresh vs frozen CAR T
TA					UTD fresh					UTD frozen					1563 fresh HD					1563 frozen HD					1563 fresh LD					1563 frozen LD
10800	10500	3060	14200	16300	5680	16900	13900	10300	10800	5860	17100	13400	10300	10800	11300	10100	5880	12800	17200	11500*	10100	9600	12700	18600	6290	18600	12200	9920	11600	6420	27300	12000	6580	11900
946000	414000	1460000	922000	854000	647000	1320000	1750000	701000	824000	1720000	2050000	1250000	1090000	1010000	7900	4960	2430	8580	6130	1180000*	51000	74700	144000	381000	31100	135000	88400	9970	28900	356000	1440000	386000	430000	624000
4470000	2320000	4660000	4520000	4030000	3260000	6700000	8610000	2630000	3200000	4300000	6540000	4350000	3410000	3050000	2470	2100	1940	2320	2190	2490000*	7650	21300	26200	43900	2580	9600	3480	2250	11300	271000	807000	368000	353000	540000
35800000	21900000	39600000	77600000	64500000	21600000	34900000	67600000	16800000	33000000	22800000	38700000	31200000	18100000	23800000	2480	2350	2440	3200	2310	44400*	6180	2430	4370	5450	2680	2530	2840	3370	8350	3790	10500	5980	19500	4770
	2.93e+008*		6.61e+008*	5.59e+008*	48200000	61500000	89900000	47300000	108000000	38200000	77000000	43900000	18200000	27200000	3600	1950	2080	1820	2210	104000*	4660	2950	5510	7380	2950	2480	4490	1940	2390	3730	13000	12200	5810	4500
																				outlier removed by outlier test
6420	27300	12000	6580	11900
356000	1440000	386000	430000	624000
271000	807000	368000	353000	540000
3790	10500	5980	19500	4770
3730	13000	12200	5810	4500
	TA	UTD fresh	UTD frozen	1563 fresh HD	1563 frozen HD	1563 fresh LD	1563 frozen LD
means transposed	1.37387e+07	18426750	16755000	4112.5	765980	9827.5	158630
	8.21133e+06	26105000	31072500	2840	15918	37402.5	567625
	15240000	41965000	20175000	2222.5	22196	24802.5	193045
	2.76807e+07	16857750	10200000	3980	38556	4382.5	202078
	23128000	36256000	13765000	3210	91266	12735	293318
	no outliers	no outliers	no outliers	no outliers	first is outlier	no outliers	no outliers
This calculator performs Grubbs' test, also called the ESD method (extreme studentized deviate), to determine whether one of the values in the list you enter is a signficant outlier from the rest.
significance level, alpha =0.05
CAR T frozen
	E1	E2	E3	E4	E5
	11500	10100	9600	12700	18600
	1180000	51000	74700	144000	381000
	2490000	7650	21300	26200	43900
	44400	6180	2430	4370	5450
	104000	4660	2950	5510	7380
mean	765980	15918	22196	38556	91266

[truncated: 7 more sheets: Figure 2 A, Figure 2B, Figure 5A, Suppl Fig 5, Fig 5D, Fig 5C, Fig 5B]
